# Supplementary material for: Development and Validation of an Instrument to Measure Career Decision-Making Challenges of International Medical Students in China
Source: Perspect Med Educ. 2024 Nov 22;13(1):572–84. doi: 10.5334/pme.1384 (PMC11583610; doi:10.5334/pme.1384)
Supplement: Supplementary Files. — Appendixes 1 to 9. [file pme-13-1-1384-s1.zip]

Archive with 18 entries (18 files):
- pme-1384_li-s1/Appendix 1.docx
- pme-1384_li-s1/Appendix 1.pdf
- pme-1384_li-s1/Appendix 2.docx
- pme-1384_li-s1/Appendix 2.pdf
- pme-1384_li-s1/Appendix 3.docx
- pme-1384_li-s1/Appendix 3.pdf
- pme-1384_li-s1/Appendix 4.docx
- pme-1384_li-s1/Appendix 4.pdf
- pme-1384_li-s1/Appendix 5.docx
- pme-1384_li-s1/Appendix 5.pdf
- pme-1384_li-s1/Appendix 6.docx
- pme-1384_li-s1/Appendix 6.pdf
- pme-1384_li-s1/Appendix 7.docx
- pme-1384_li-s1/Appendix 7.pdf
- pme-1384_li-s1/Appendix 8.docx
- pme-1384_li-s1/Appendix 8.pdf
- pme-1384_li-s1/Appendix 9.docx
- pme-1384_li-s1/Appendix 9.pdf
